# Supplementary material for: New Insights in Potato Leaf Freezing by Infrared Thermography
Source: Appl Sci (Basel). Author manuscript; Available in PMC 2019 Dec 16. (PMC6914373; doi:10.3390/app9050819)
Supplement: Supplementary materials [file EMS85118-supplement-Supplementary_materials.zip]

Archive with 2 entries (2 files):
- First_exothermic_event.avi
- Second_exothermic_event.avi
